# Supplementary material for: Effects of indium exposure on respiratory symptoms: a retrospective cohort study in Japanese workers using health checkup data
Source: PeerJ. 2020 Jan 15;8:e8413. doi: 10.7717/peerj.8413 (PMC6969551; doi:10.7717/peerj.8413)
Supplement: Supplemental Information 1 [file peerj-08-8413-s001.zip]

Archive with 4 entries (4 files):
- Code_for_main_analysis.do
- Code_for_sensitivity_analysis.do
- data1.dta
- data2.dta
