# Supplementary material for: Effects of indium exposure on respiratory symptoms: a retrospective cohort study in Japanese workers using health checkup data
Source: PeerJ. 2020 Jan 15;8:e8413. doi: 10.7717/peerj.8413 (PMC6969551; doi:10.7717/peerj.8413)
Supplement: Supplemental Information 1 [file peerj-08-8413-s001.zip › Code_for_main_analysis.do]

/*

"Effects of indium exposure on respiratory symptoms: 
A retrospective cohort study in Japanese workers using health checkup data"

Stata Code -Main analysis-
Toshiharu Mitsuhashi

[Attention]
1. This code requires Stata 15 or higher.
2. This code writes .dta and .smcl files.
   Please execute in a writable directory.
3. Prioritized the ease of writing code over the table/chart order.

*/

version 15
set more off

use data1, clear

/*************************************************
*
*     Define time variable "time" & "time0_2"
*
*************************************************/
* "time"    as date of kth health checkup.     = end   of observation
* "time0_2" as date of (k-1)th health checkup. = start of observation

sort pID mesID
bysort pID : gen pre_hc=date_of_hc[_n-1]

* time = kth health checkup day
gen time = date_of_hc

* time0_2 = (k-1)th health checkup day
// ... if mesID==1(i.e. k=1), time0_2 = nearest past April 1 or October 1
gen    time0_2 = pre_hc
recode time0_2 (.=20545) if 20545<time & time<=20728 & mesID==1
recode time0_2 (.=20362) if 20362<time & time<=20545 & mesID==1
recode time0_2 (.=20179) if 20179<time & time<=20362 & mesID==1
recode time0_2 (.=19997) if 19997<time & time<=20179 & mesID==1
recode time0_2 (.=19814) if 19814<time & time<=19997 & mesID==1
recode time0_2 (.=19632) if 19632<time & time<=19814 & mesID==1
recode time0_2 (.=19449) if 19449<time & time<=19632 & mesID==1
recode time0_2 (.=19267) if 19267<time & time<=19449 & mesID==1

* change format to "%td"
format time0_2 %td
format time %td
format pre_hc %td

/*************************************************
*
*     Define "exposure"
*
*************************************************/

capture drop exposure*
sort pID mesID

/* exposur0 */
/* = 1 if "indium medical examination" at the same time. */
gen     exposure0 = 1 if merge1!=1
replace exposure0 = 0 if merge1==1

/* exposure2 <= for analysis*/
/* = 1  if "indium medical examination" Within 180 days before and after*/
gen exposure2 = exposure0
bysort pID : replace exposure2 = 1 if merge1[_n-1]!=1 & time-time[_n-1]<=180
bysort pID : replace exposure2 = 1 if merge1[_n+1]!=1 & time[_n+1]-time<=180
bysort pID : replace exposure2 = 1 if merge1[_n-2]!=1 & time-time[_n-2]<=180
bysort pID : replace exposure2 = 1 if merge1[_n+2]!=1 & time[_n+2]-time<=180
replace exposure2=1 if merge1==3
replace exposure2=. if merge1==2

/*************************************************
*
*     Define "outcome"
*
*************************************************/

* subjective respiratory symptoms
gen    outcome1 = 1 if symptom1 | symptom2 | symptom3
recode outcome1 (.=0)
recode outcome1 (0=.) (1=.) if merge1==2

* subjective respiratory symptoms in the previous health checkup
bysort pID : gen pre_outcome1 = outcome1[_n-1]
recode pre_outcome1 (.=0)

/*************************************************
*
*     History of respiratory illness and/or 
*     Resipiratory disease under treatment
*
*************************************************/

* If there is  past or current treatment of respiratory disease 
* at least once during the study period, it will be excluded from the analysis.
* if sick_flag2==0, not exclude.

* "history_sick"=1 if past history of respiratory disease
gen history_sick=.
forvalues x=1/6 {
	replace history_sick=1 if regexm(his_sick`x', "^010") | regexm(his_sick`x', "^020") | /*
	 */ regexm(his_sick`x', "^030") | regexm(his_sick`x', "^090") | regexm(his_sick`x', "^091") | /*
	 */ regexm(his_sick`x', "^100") | regexm(his_sick`x', "^101") | regexm(his_sick`x', "^1801")
}

* "treat_sick"=1 if current treatment of respiratory disease
gen treat_sick=.
forvalues x=1/5 {
	replace treat_sick=1 if regexm(trt_sick`x', "^010") | regexm(trt_sick`x', "^020") | /*
	 */ regexm(trt_sick`x', "^030") | regexm(trt_sick`x', "^090") | regexm(trt_sick`x', "^091") | /*
	 */ regexm(trt_sick`x', "^100") | regexm(trt_sick`x', "^101") | regexm(trt_sick`x', "^1801")
}

recode history_sick (.=0)
recode treat_sick (.=0)
gen sick_flag = history_sick + treat_sick
bysort pID : egen sick_flag2=max(sick_flag)
replace sick_flag2 = 1 if sick_flag2!=0

label define incexc 0 "include" 1 "exclude"
label value sick_flag2 incexc

capture log close
log using Main_analysis, replace

/*************************************************
*
*     Descriptive statistics, Table.1
*     Data of Flow chart, Figure.2
*
*************************************************/

tab sick_flag2,m
codebook company_id if sick_flag2==0 & outcome1!=.

codebook pID if sick_flag2==0 & outcome1!=.
codebook pID if sick_flag2==0 & outcome1==.
codebook pID if sick_flag2==1 & outcome1!=.
codebook pID if sick_flag2==1 & outcome1==.
tab exposure2 outcome1 if sick_flag2==0 & outcome1!=.
tab mesID if sick_flag2==0 & outcome1!=.

* inflag = Number of indium medical examinations
* all_In = 1 if total of inflag == mesN
gen inflag =1 if merge1==2
recode inflag (.=0)
bysort pID : egen inNo = total(inflag)
bysort pID : gen all_In =1 if inNo == mesN

* Exclude from analysis...
codebook pID // counting workers and observation

// ...because of having a sick.
drop if sick_flag2==1
codebook pID // counting workers and observation

// ...because of missing values in outcome variable.
drop if outcome1==.
codebook pID // counting workers and observation

// ...because of not at risk.
drop if pre_outcome
codebook pID // counting workers and observation

* Mesurement ID reassignment after dropping.
bysort pID : gen mesID2 = _n

* Making Table.1, by exposure status
sum age    if exposure2==1 & mesID2==1 // age among exposure group
sum age    if exposure2==0 & mesID2==1 // age among non-exposuregroup
tab sex       exposure2 if mesID2==1   // sex
tab smk       exposure2 if mesID2==1   // smokeing
tab dust_cur  exposure2 if mesID2==1   // current work experience in a dusty environment
tab dust_past exposure2 if mesID2==1   // past work experience in a dusty environment


/*************************************************
*
*       The PWP model, Table.3-2
*
*************************************************/

* Changed to calculate hazard ratio every 5 years
gen age_c5 = age/5

* Settings of PWP model.
stset time, fail(outcome1) id(pID) enter(time0_2) exit(time .) 
* Variable making for PWP model
// ..."str" stands for "strata"
// ...str = 1: period until the first outcome occurrence.
// ...str = k: period from the occurrence of the (k-1)th to the kth outcome occurrence.
gen str=0 
bysort pID :replace str=outcome1[_n] if str[_n-1]==.
bysort pID :replace str=str[_n-1]+outcome1[_n] if str[_n-1]!=.
bysort pID :replace str=str-1 if outcome1==1
replace str=str+1

* crude model
stcox exposure2 , efron robust nolog strata(str)

* adjusted model
stcox exposure2 i.sex age_c5 i.smk dust_cur dust_past, efron robust nolog strata(str)

save data_PWP.dta, replace

/*************************************************
*
*       Descriptive statistics 
*            of exposed workers, Table.2
*
*************************************************/
* data2="exposed workers, indium medical examination only"
use data2.dta, clear

* Exceeded standard value (S-indium>3 and KL6>500)
gen indium_c=(sin>3)
gen KL6_c=(kl6>500)

* Descriptive statistics
tab1 protect mass_exp chestXp1 chestXp2 indium_c KL6_c
sum sin kl6

/*******************************************************************************
********************************************************************************
The following is an analysis limited to the first event occurrence.
********************************************************************************
*******************************************************************************/

use data_PWP.dta, clear

// How many events have occurred in a worker during the observation period?
bysort pID:egen sum_outcome = total(outcome1)

// How many cumulative events occurred during the observation peiod in case arranged in chronological order?
bysort pID: gen     cum_outcome = outcome1 if _n==1
bysort pID: replace cum_outcome = cum_outcome[_n-1] + outcome1 if _n>=2

// First event entry time
bysort pID: gen entry_KMC   = time0_2[1]

// First event occurrence time or observation end time
bysort pID: gen     temp     = time[_N]    if sum_outcome==0 & mesID2==1
bysort pID: replace temp     = time        if sum_outcome>=1 & outcome1==1 & cum_outcome==1
            replace temp     = 0           if temp==.
bysort pID: egen    exit_KMC = total(temp)

* change format to "%td"
format entry_KMC %td
format exit_KMC %td
// format temp %td


// Put first event on mesID2 == 1
gen outcome_KMC = (sum_outcome>=1)
gen time_KMC = exit_KMC - entry_KMC

// Discard except mesID2==1.
keep if mesID2==1
drop temp
compress


/*************************************************
*
*       The Cox model, Table.3-1
*
*************************************************/

* Setting of Cox model
stset time_KMC, fail(outcome_KMC)

* crude model
stcox exposure2 , efron robust nolog
// ...examine whether the proportional-hazards assumption for crude model.
estat phtest, detail 

* adjusted model
stcox exposure2 i.sex age_c5 i.smk dust_cur dust_past, efron robust nolog
// ...examine whether the proportional-hazards assumption for adjusted model.
estat phtest, detail

/*************************************************
*
*       Cumulative incidence, Figure.3
*
*************************************************/

* Drawing graph
sts graph, by(exposure2) risktable(0(200)1000, format(%12.0f) order(1 "Exposure(-)" 2 "Exposure(+)")) ///
	scheme(sj) xtitle(Days) legend(col(2) lab(1 Exposure(-)) lab(2 Exposure(+))) cumhaz

* log-rank test
sts test exposure2


log close
set more on
exit
