# Supplementary material for: Effects of indium exposure on respiratory symptoms: a retrospective cohort study in Japanese workers using health checkup data
Source: PeerJ. 2020 Jan 15;8:e8413. doi: 10.7717/peerj.8413 (PMC6969551; doi:10.7717/peerj.8413)
Supplement: Supplemental Information 1 [file peerj-08-8413-s001.zip › Code_for_sensitivity_analysis.do]

/*

"Effects of indium exposure on respiratory symptoms: 
A retrospective cohort study in Japanese workers using health checkup data"

Stata Code -Sensitivity analysis-
Toshiharu Mitsuhashi

[Attention]
1. Japanese words are included in the variable names and labels.
   This is because the health checkup data in Japan is used as it is.
2. This code requires Stata 15 or higher.
3. This code writes a .dta file. Please execute in a writable directory.

*/

version 15
set more off

use data1, clear

/*************************************************
*
*     Define time variable "time" & "time0_2"
*
*************************************************/
* "time"    as date of kth health checkup.     = end   of observation
* "time0_2" as date of (k-1)th health checkup. = start of observation

sort pID mesID
bysort pID : gen pre_hc=date_of_hc[_n-1]

* time = kth health checkup day
gen time = date_of_hc

* time0_2 = (k-1)th health checkup day
// ... if mesID==1(i.e. k=1), time0_2 = nearest past April 1 or October 1
gen    time0_2 = pre_hc
recode time0_2 (.=20545) if 20545<time & time<=20728 & mesID==1
recode time0_2 (.=20362) if 20362<time & time<=20545 & mesID==1
recode time0_2 (.=20179) if 20179<time & time<=20362 & mesID==1
recode time0_2 (.=19997) if 19997<time & time<=20179 & mesID==1
recode time0_2 (.=19814) if 19814<time & time<=19997 & mesID==1
recode time0_2 (.=19632) if 19632<time & time<=19814 & mesID==1
recode time0_2 (.=19449) if 19449<time & time<=19632 & mesID==1
recode time0_2 (.=19267) if 19267<time & time<=19449 & mesID==1

* change format to "%td"
format time0_2 %td
format time %td
format pre_hc %td

/*************************************************
*
*     Define "exposure"
*
*************************************************/

capture drop exposure*
sort pID mesID

/* exposur0 */
/* = 1 if "indium medical examination" at the same time. */
gen     exposure0 = 1 if merge1!=1
replace exposure0 = 0 if merge1==1

/* exposure2 <= for analysis*/
/* = 1  if "indium medical examination" Within 180 days before and after*/
gen exposure2 = exposure0
bysort pID : replace exposure2 = 1 if merge1[_n-1]!=1 & time-time[_n-1]<=180
bysort pID : replace exposure2 = 1 if merge1[_n+1]!=1 & time[_n+1]-time<=180
bysort pID : replace exposure2 = 1 if merge1[_n-2]!=1 & time-time[_n-2]<=180
bysort pID : replace exposure2 = 1 if merge1[_n+2]!=1 & time[_n+2]-time<=180
replace exposure2=1 if merge1==3
replace exposure2=. if merge1==2

/*************************************************
*
*     Define "outcome"
*
*************************************************/

* sleep disorder
gen outcome1 = 1 if symptom4 | symptom5
recode outcome1 (.=0)
recode outcome1 (0=.) (1=.) if merge1==2

* sleep disorder in the previous health checkup
bysort pID : gen pre_outcome1 = outcome1[_n-1]
recode pre_outcome1 (.=0)

/*************************************************
*
*     History of mental disorder and/or 
*     Mental disorder under treatment
*
*************************************************/

* If there is a history or treatment history of mental disorder 
* at least once during the study period, it will be excluded from the analysis.
* if sick_flag2==0, not exclude.


* "history_sick"=1 if past history of respiratory disease
gen history_sick=.
forvalues x=1/6 {
	replace history_sick=1 if regexm(his_sick`x', "^050") | regexm(his_sick`x', "^9997") 
}

* "treat_sick"=1 if current treatment of respiratory disease
gen treat_sick=.
forvalues x=1/5 {
	replace treat_sick=1 if regexm(trt_sick`x', "^050") | regexm(trt_sick`x', "^9997") 
}

recode history_sick (.=0)
recode treat_sick (.=0)
gen sick_flag = history_sick + treat_sick
bysort pID : egen sick_flag2=max(sick_flag)
replace sick_flag2 = 1 if sick_flag2!=0

label define incexc 0 "include" 1 "exclude"
label value sick_flag2 incexc

/*************************************************
*
*     Excluede workers not at risk.
*
*************************************************/

* Exclude from analysis...
// ...because of having a sick.
drop if sick_flag2==1

// ...because of missing outcome variable.
drop if outcome1==.

// ...because of not at risk.
drop if pre_outcome

* Mesurement ID reassignment after dropping.
bysort pID : gen mesID2 = _n

capture log close
log using Sensitivity_analysis, replace

/*************************************************
*
*       The PWP model, Table.4
*
*************************************************/

* Changed to calculate hazard ratio every 5 years
gen age_c5 = age/5

* Settings of PWP model.
stset time, fail(outcome1) id(pID) enter(time0_2) exit(time .) 

* Variable making for PWP model.
// ..."str" stands for "strata"
// ...str = 1: period until the first outcome occurrence.
// ...str = k: period from the occurrence of the (k-1)th to the kth outcome occurrence.
gen str=0
bysort pID :replace str=outcome1[_n] if str[_n-1]==.
bysort pID :replace str=str[_n-1]+outcome1[_n] if str[_n-1]!=.
bysort pID :replace str=str-1 if outcome1==1
replace str=str+1

* crude model
stcox exposure2 , efron robust nolog strata(str)

* adjusted model
stcox exposure2 i.sex age_c5 i.smk dust_cur dust_past , efron robust nolog strata(str)

log close
set more on
exit
